# Supplementary material for: Culturally Adapted Mental Health Education Programs for Migrant Populations: A Scoping Review
Source: Int J Environ Res Public Health. 2026 Jan 2;23(1):72. doi: 10.3390/ijerph23010072 (PMC12841287; doi:10.3390/ijerph23010072)
Supplement: Supplementary file 1 [file ijerph-23-00072-s001.zip]

Archive with 1 entries (1 files):
- ijerph-3989450-supplementary.pdf
